# Supplementary material for: ARDebug: An Augmented Reality Tool for Analysing and Debugging Swarm Robotic Systems
Source: Front Robot AI. 2018 Jul 24;5:87. doi: 10.3389/frobt.2018.00087 (PMC7805932; doi:10.3389/frobt.2018.00087)
Supplement: Supplementary file 1 [file Data_Sheet_1.ZIP]

Archive with 123 entries (108 files):
- yorkrobotlab-ardebug-93b24cd/
- yorkrobotlab-ardebug-93b24cd/ARDebug.pro
- yorkrobotlab-ardebug-93b24cd/Application/
- yorkrobotlab-ardebug-93b24cd/Application/Core/
- yorkrobotlab-ardebug-93b24cd/Application/Core/defer.h
- yorkrobotlab-ardebug-93b24cd/Application/Core/log.cpp
- yorkrobotlab-ardebug-93b24cd/Application/Core/log.h
- yorkrobotlab-ardebug-93b24cd/Application/Core/logging.h
- yorkrobotlab-ardebug-93b24cd/Application/Core/main.cpp
- yorkrobotlab-ardebug-93b24cd/Application/Core/mainwindow.cpp
- yorkrobotlab-ardebug-93b24cd/Application/Core/mainwindow.h
- yorkrobotlab-ardebug-93b24cd/Application/Core/settings.cpp
- yorkrobotlab-ardebug-93b24cd/Application/Core/settings.h
- yorkrobotlab-ardebug-93b24cd/Application/Core/util.cpp
- yorkrobotlab-ardebug-93b24cd/Application/Core/util.h
- yorkrobotlab-ardebug-93b24cd/Application/DataModel/
- yorkrobotlab-ardebug-93b24cd/Application/DataModel/datamodel.cpp
- yorkrobotlab-ardebug-93b24cd/Application/DataModel/datamodel.h
- yorkrobotlab-ardebug-93b24cd/Application/DataModel/robotdata.cpp
- yorkrobotlab-ardebug-93b24cd/Application/DataModel/robotdata.h
- yorkrobotlab-ardebug-93b24cd/Application/Networking/
- yorkrobotlab-ardebug-93b24cd/Application/Networking/Bluetooth/
- yorkrobotlab-ardebug-93b24cd/Application/Networking/Bluetooth/bluetoothconfig.cpp
- yorkrobotlab-ardebug-93b24cd/Application/Networking/Bluetooth/bluetoothconfig.h
- yorkrobotlab-ardebug-93b24cd/Application/Networking/Bluetooth/bluetoothdatathread.cpp
- yorkrobotlab-ardebug-93b24cd/Application/Networking/Bluetooth/bluetoothdatathread.h
- yorkrobotlab-ardebug-93b24cd/Application/Networking/Bluetooth/bluetoothdevicelistitem.cpp
- yorkrobotlab-ardebug-93b24cd/Application/Networking/Bluetooth/bluetoothdevicelistitem.h
- yorkrobotlab-ardebug-93b24cd/Application/Networking/Bluetooth/bluetoothsocketlisted.cpp
- yorkrobotlab-ardebug-93b24cd/Application/Networking/Bluetooth/bluetoothsocketlisted.h
- yorkrobotlab-ardebug-93b24cd/Application/Networking/Wifi/
- yorkrobotlab-ardebug-93b24cd/Application/Networking/Wifi/datathread.cpp
- yorkrobotlab-ardebug-93b24cd/Application/Networking/Wifi/datathread.h
- yorkrobotlab-ardebug-93b24cd/Application/Tracking/
- yorkrobotlab-ardebug-93b24cd/Application/Tracking/aruco.cpp
- yorkrobotlab-ardebug-93b24cd/Application/Tracking/aruco.h
- yorkrobotlab-ardebug-93b24cd/Application/Tracking/camerathread.h
- yorkrobotlab-ardebug-93b24cd/Application/Tracking/cvbcamerathread.cpp
- yorkrobotlab-ardebug-93b24cd/Application/Tracking/cvbcamerathread.h
- yorkrobotlab-ardebug-93b24cd/Application/Tracking/usbcamerathread.cpp
- yorkrobotlab-ardebug-93b24cd/Application/Tracking/usbcamerathread.h
- yorkrobotlab-ardebug-93b24cd/Application/UI/
- yorkrobotlab-ardebug-93b24cd/Application/UI/bluetoothconfigdialog.cpp
- yorkrobotlab-ardebug-93b24cd/Application/UI/bluetoothconfigdialog.h
- yorkrobotlab-ardebug-93b24cd/Application/UI/chartdialog.cpp
- yorkrobotlab-ardebug-93b24cd/Application/UI/chartdialog.h
- yorkrobotlab-ardebug-93b24cd/Application/UI/mainwindow.ui
- yorkrobotlab-ardebug-93b24cd/Application/Visualiser/
- yorkrobotlab-ardebug-93b24cd/Application/Visualiser/visconfig.cpp
- yorkrobotlab-ardebug-93b24cd/Application/Visualiser/visconfig.h
- yorkrobotlab-ardebug-93b24cd/Application/Visualiser/viselement.h
- yorkrobotlab-ardebug-93b24cd/Application/Visualiser/visposition.cpp
- yorkrobotlab-ardebug-93b24cd/Application/Visualiser/visposition.h
- yorkrobotlab-ardebug-93b24cd/Application/Visualiser/vistext.cpp
- yorkrobotlab-ardebug-93b24cd/Application/Visualiser/vistext.h
- yorkrobotlab-ardebug-93b24cd/Application/Visualiser/visualiser.cpp
- yorkrobotlab-ardebug-93b24cd/Application/Visualiser/visualiser.h
- yorkrobotlab-ardebug-93b24cd/ArUcoMarkers/
- yorkrobotlab-ardebug-93b24cd/ArUcoMarkers/allMarker.pdf
- yorkrobotlab-ardebug-93b24cd/ArUcoMarkers/marker_0.png
- yorkrobotlab-ardebug-93b24cd/ArUcoMarkers/marker_1.png
- yorkrobotlab-ardebug-93b24cd/ArUcoMarkers/marker_10.png
- yorkrobotlab-ardebug-93b24cd/ArUcoMarkers/marker_11.png
- yorkrobotlab-ardebug-93b24cd/ArUcoMarkers/marker_12.png
- yorkrobotlab-ardebug-93b24cd/ArUcoMarkers/marker_13.png
- yorkrobotlab-ardebug-93b24cd/ArUcoMarkers/marker_14.png
- yorkrobotlab-ardebug-93b24cd/ArUcoMarkers/marker_15.png
- yorkrobotlab-ardebug-93b24cd/ArUcoMarkers/marker_16.png
- yorkrobotlab-ardebug-93b24cd/ArUcoMarkers/marker_17.png
- yorkrobotlab-ardebug-93b24cd/ArUcoMarkers/marker_18.png
- yorkrobotlab-ardebug-93b24cd/ArUcoMarkers/marker_19.png
- yorkrobotlab-ardebug-93b24cd/ArUcoMarkers/marker_2.png
- yorkrobotlab-ardebug-93b24cd/ArUcoMarkers/marker_20.png
- yorkrobotlab-ardebug-93b24cd/ArUcoMarkers/marker_21.png
- yorkrobotlab-ardebug-93b24cd/ArUcoMarkers/marker_22.png
- yorkrobotlab-ardebug-93b24cd/ArUcoMarkers/marker_23.png
- yorkrobotlab-ardebug-93b24cd/ArUcoMarkers/marker_24.png
- yorkrobotlab-ardebug-93b24cd/ArUcoMarkers/marker_25.png
- yorkrobotlab-ardebug-93b24cd/ArUcoMarkers/marker_26.png
- yorkrobotlab-ardebug-93b24cd/ArUcoMarkers/marker_27.png
- yorkrobotlab-ardebug-93b24cd/ArUcoMarkers/marker_28.png
- yorkrobotlab-ardebug-93b24cd/ArUcoMarkers/marker_29.png
- yorkrobotlab-ardebug-93b24cd/ArUcoMarkers/marker_3.png
- yorkrobotlab-ardebug-93b24cd/ArUcoMarkers/marker_30.png
- yorkrobotlab-ardebug-93b24cd/ArUcoMarkers/marker_31.png
- yorkrobotlab-ardebug-93b24cd/ArUcoMarkers/marker_32.png
- yorkrobotlab-ardebug-93b24cd/ArUcoMarkers/marker_33.png
- yorkrobotlab-ardebug-93b24cd/ArUcoMarkers/marker_34.png
- yorkrobotlab-ardebug-93b24cd/ArUcoMarkers/marker_35.png
- yorkrobotlab-ardebug-93b24cd/ArUcoMarkers/marker_36.png
- yorkrobotlab-ardebug-93b24cd/ArUcoMarkers/marker_37.png
- yorkrobotlab-ardebug-93b24cd/ArUcoMarkers/marker_38.png
- yorkrobotlab-ardebug-93b24cd/ArUcoMarkers/marker_39.png
- yorkrobotlab-ardebug-93b24cd/ArUcoMarkers/marker_4.png
- yorkrobotlab-ardebug-93b24cd/ArUcoMarkers/marker_40.png
- yorkrobotlab-ardebug-93b24cd/ArUcoMarkers/marker_41.png
- yorkrobotlab-ardebug-93b24cd/ArUcoMarkers/marker_42.png
- yorkrobotlab-ardebug-93b24cd/ArUcoMarkers/marker_43.png
- yorkrobotlab-ardebug-93b24cd/ArUcoMarkers/marker_44.png
- yorkrobotlab-ardebug-93b24cd/ArUcoMarkers/marker_45.png
- yorkrobotlab-ardebug-93b24cd/ArUcoMarkers/marker_46.png
- yorkrobotlab-ardebug-93b24cd/ArUcoMarkers/marker_47.png
- yorkrobotlab-ardebug-93b24cd/ArUcoMarkers/marker_48.png
- yorkrobotlab-ardebug-93b24cd/ArUcoMarkers/marker_49.png
- yorkrobotlab-ardebug-93b24cd/ArUcoMarkers/marker_5.png
- yorkrobotlab-ardebug-93b24cd/ArUcoMarkers/marker_6.png
- yorkrobotlab-ardebug-93b24cd/ArUcoMarkers/marker_7.png
- yorkrobotlab-ardebug-93b24cd/ArUcoMarkers/marker_8.png
- yorkrobotlab-ardebug-93b24cd/ArUcoMarkers/marker_9.png
- yorkrobotlab-ardebug-93b24cd/ExampleRobotController/
- yorkrobotlab-ardebug-93b24cd/ExampleRobotController/e-puck/
- yorkrobotlab-ardebug-93b24cd/ExampleRobotController/e-puck/basic_dispersion_controller.argos
- yorkrobotlab-ardebug-93b24cd/ExampleRobotController/e-puck/basic_dispersion_controller.cpp
- yorkrobotlab-ardebug-93b24cd/ExampleRobotController/e-puck/basic_dispersion_controller.h
- yorkrobotlab-ardebug-93b24cd/ExampleRobotController/psi-swarm/
- yorkrobotlab-ardebug-93b24cd/ExampleRobotController/psi-swarm/main.cpp
- yorkrobotlab-ardebug-93b24cd/LICENSE
- yorkrobotlab-ardebug-93b24cd/README.md
- yorkrobotlab-ardebug-93b24cd/RobotAPI/
- yorkrobotlab-ardebug-93b24cd/RobotAPI/ar_debug_config.txt
- yorkrobotlab-ardebug-93b24cd/RobotAPI/debug_network.cpp
- yorkrobotlab-ardebug-93b24cd/RobotAPI/debug_network.h
- yorkrobotlab-ardebug-93b24cd/testDataSource.py
