# Supplementary material for: ARDebug: An Augmented Reality Tool for Analysing and Debugging Swarm Robotic Systems
Source: Front Robot AI. 2018 Jul 24;5:87. doi: 10.3389/frobt.2018.00087 (PMC7805932; doi:10.3389/frobt.2018.00087)
Supplement: Supplementary file 1 [file Data_Sheet_1.ZIP › yorkrobotlab-ardebug-93b24cd/Application/Core/defer.h]

#ifndef __DEFER_H__
#define __DEFER_H__

#include <functional>
#include <utility>

using namespace std;

template<typename F>
class Defer_Worker
{
public:
    Defer_Worker(const F&& t) : t(t)
    {}

    ~Defer_Worker()
    { t(); }

private:
    const F t;
};

template<typename F>
const Defer_Worker<F> DeferFactory(const F&& t)
{
    return Defer_Worker<F>(forward<decltype(t)>(t));
}

#define Defer(x) DeferFactory([&](){x;})

#endif
