# Supplementary material for: ARDebug: An Augmented Reality Tool for Analysing and Debugging Swarm Robotic Systems
Source: Front Robot AI. 2018 Jul 24;5:87. doi: 10.3389/frobt.2018.00087 (PMC7805932; doi:10.3389/frobt.2018.00087)
Supplement: Supplementary file 1 [file Data_Sheet_1.ZIP › yorkrobotlab-ardebug-93b24cd/Application/Core/settings.cpp]

/* settings.cpp
 *
 * This class encapsulates the settings singleton class.
 *
 * (C) Alistair Jewers Feb 2017
 */
#include "settings.h"

/* Constructor
 * Set defaults.
 */
Settings::Settings(void) {
    cameraImageSize.x = 2096;
    cameraImageSize.y = 1180;

    trackingAngleCorrection = 90;

    videoEnabled = true;
    robotColourEnabled = false;
    imageFlip = true;
    showAverageRobotPos = false;

    posHistorySampleInterval = 10;

    idMapping.reserve(2);
}

/* Destructor
 * Release all memory.
 */
Settings::~Settings(void) {
    for (size_t i = 0; i < idMapping.size(); i++) {
        delete idMapping[i];
    }

    idMapping.clear();
}

/* getCameraImageSize
 * Returns the camera image size setting.
 */
Vector2D Settings::getCameraImageSize(void) {
    return cameraImageSize;
}

/* setCameraImageSize
 * Sets the camera image size setting.
 */
void Settings::setCameraImageSize(Vector2D size) {
    this->cameraImageSize = size;

    if (size.x <= 0) {
        this->cameraImageSize.x = 1;
    }

    if (size.y <= 0) {
        this->cameraImageSize.y = 1;
    }
}

/* setCameraImageWidth
 * Set the camera image width value.
 */
void Settings::setCameraImageWidth(int width) {
    this->cameraImageSize.x = width > 0 ? width : 1;
}

/* setCameraImageHeight
 * Set the camera image height value.
 */
void Settings::setCameraImageHeight(int height) {
    this->cameraImageSize.y = height > 0 ? height : 1;
}

/* isVideoEnabled
 * Returns the boolean state of the video enabled setting.
 */
bool Settings::isVideoEnabled(void) {
    return this->videoEnabled;
}

/* setVideoEnabled
 * Enables or disables the video enabled setting.
 */
void Settings::setVideoEnabled(bool enable) {
    this->videoEnabled = enable;
}

/* isRobotColourEnabled
 * Returns true if robots should have different colours.
 */
bool Settings::isRobotColourEnabled(void) {
    return this->robotColourEnabled;
}

/* setRobotColourEnabled
 * Enables or disables the robot colouring.
 */
void Settings::setRobotColourEnabled(bool enable) {
    this->robotColourEnabled = enable;
}

/* getPosHistorySampleInterval
 * Returns the interval for robot position history sampling.
 */
int Settings::getPosHistorySampleInterval(void) {
    return this->posHistorySampleInterval;
}

/* setPosHistorySampleInterval
 * Set the interval used for robot position histoy sampling.
 */
void Settings::setPosHistorySampleInterval(int interval) {
    this->posHistorySampleInterval = interval;
}

/* isImageFlipped
 * Returns the current image flip setting
 */
bool Settings::isImageFlipped(void) {
    return this->imageFlip;
}

/* setImageFlipEnabled
 * Enables or disables the image flip
 */
void Settings::setImageFlipEnabled(bool enable) {
    this->imageFlip = enable;
}

/* isShowAveragePos
 * Returns the current show average position setting
 */
bool Settings::isShowAveragePos(void) {
    return this->showAverageRobotPos;
}

/* setShowAveragePos
 * Enables or disables the average position display
 */
void Settings::setShowAveragePos(bool enable) {
    this->showAverageRobotPos = enable;
}

/* setTrackingAngleCorrection
 * sets the correction angle for tracking tags
 */
void Settings::setTrackingAngleCorrection(int angle) {
    this->trackingAngleCorrection = angle;
}

int Settings::getTrackingAngleCorrection()
{
    return this->trackingAngleCorrection;
}
