# Supplementary material for: ARDebug: An Augmented Reality Tool for Analysing and Debugging Swarm Robotic Systems
Source: Front Robot AI. 2018 Jul 24;5:87. doi: 10.3389/frobt.2018.00087 (PMC7805932; doi:10.3389/frobt.2018.00087)
Supplement: Supplementary file 1 [file Data_Sheet_1.ZIP › yorkrobotlab-ardebug-93b24cd/Application/Core/util.h]

#ifndef UTIL_H
#define UTIL_H

#include <QString>
#include <QTime>

struct Vector2D {
    double x;
    double y;
};

struct Pose
{
    Vector2D position;
    double orientation;
};

struct TrackResult {
    QString id;
    Pose pose;
};

struct StateTransition {
    QString oldState;
    QString newState;
    QTime time;
};

void sendClosePacket(int port);

double square(double val);

#endif // UTIL_H
