# Supplementary material for: ARDebug: An Augmented Reality Tool for Analysing and Debugging Swarm Robotic Systems
Source: Front Robot AI. 2018 Jul 24;5:87. doi: 10.3389/frobt.2018.00087 (PMC7805932; doi:10.3389/frobt.2018.00087)
Supplement: Supplementary file 1 [file Data_Sheet_1.ZIP › yorkrobotlab-ardebug-93b24cd/Application/Networking/Bluetooth/bluetoothconfig.cpp]

/* bluetoothconfig.cpp
 *
 * functions to configure the bluetooth connections.
 * a config file is used to store known devices
 * a scanner and modification functions are to be added
 *
 * Charlotte Arndt Feb 2018
 */

#include <QFile>
#include "bluetoothconfig.h"
#include <QDebug>


/* Constructor
 * initialisation
 */
Bluetoothconfig::Bluetoothconfig(QObject *parent) : QObject(parent)
{    
    deviceList.reserve(10);

    // Create a  model for the list of active bluetooth devices
    deviceListModel = new QStandardItemModel();


    readFile();

}
/* Deconstructor
 * frees memory where needed
 *
 */
Bluetoothconfig::~Bluetoothconfig()
{
    for (size_t i = 0; i < deviceList.size(); i++) {
        delete deviceList[i];
    }
    deviceList.clear();
}

/* writeFile
 * function to write the modified configfile
 *
 */
int Bluetoothconfig::writeFile()
{
    QFile btfile("bluetooth.config");
    btfile.open(QIODevice::ReadWrite | QIODevice::Truncate | QIODevice::Text);


    for (size_t i = 0; i < deviceList.size(); i++) {
        QString entry = "";
        if(deviceList[i]->getState() == true)
        {

             entry =deviceList[i]->getBTAddress()+" " + deviceList[i]->getName() + "\n";
        }
        else
        {
             entry = "#" + deviceList[i]->getBTAddress()+" " + deviceList[i]->getName() + "\n";
        }
        btfile.write(entry.toLatin1().data(),  qstrlen(entry.toLatin1().data()));
    }
    btfile.close();

    return 0;
}

/* readFile
 * reads the config file and processes its content
 *
 */
int Bluetoothconfig::readFile()
{

    QFile btfile("bluetooth.config");
    btfile.open(QIODevice::ReadWrite);

    while(!btfile.atEnd())
    {
        QByteArray line = btfile.readLine();
        bool state;
        QString address;
        QString name;

        //remove extra whitespaces
        line = line.simplified();
        if (!line.isEmpty())
        {
            if (line.at(0) == '#')
            {
                state = false;
                int divider = line.indexOf(" ");
                address = line.mid(1,divider-1);
                name = line.mid(divider+1);

            }
            else
            {
                state = true;
                int divider = line.indexOf(" ");
                address = line.mid(0,divider);
                name = line.mid(divider+1);

            }
            BluetoothDeviceListItem* newDevice = new BluetoothDeviceListItem(address, name, state);
            deviceList.push_back(newDevice);
        }
    }
    btfile.close();
    return 1;
}


/* getActiveDevices
 * adds active devices to the given vector *
 */
void Bluetoothconfig::getActiveDevices( std::vector<BluetoothDeviceListItem*> * activedeviceList)
{
    for (size_t i = 0; i < deviceList.size(); i++) {
        if(deviceList[i]->getState() == true)
        {
             activedeviceList->push_back(new BluetoothDeviceListItem(deviceList[i]->getBTAddress(), deviceList[i]->getName(), true));
        }
    }
}

/* getActiveDeviceList
 * returns a Listmodel with current devices to be used for GUI
 *
 *
 */
QStandardItemModel* Bluetoothconfig::getActiveDeviceList(void) {
    int row = 0;
    deviceListModel->clear();

    for(size_t i = 0; i < deviceList.size(); i++) {

        BluetoothDeviceListItem* item = (BluetoothDeviceListItem*)deviceList.at(i);
        if (item->getState() == true)
        {
            QStandardItem *list_item = new QStandardItem(QString("%0 : %1").arg(item->getName()).arg(item->getBTAddress()));
            deviceListModel->setItem(row, 0, list_item),
            row++;
        }
    }


    return deviceListModel;
}


/* setItemColour
 * sets the colour of a model item
 */
 void Bluetoothconfig::setItemColour(int index,  Qt::GlobalColor colour){


    //QModelIndex vindex = deviceListModel->index(index,0);
    //deviceListModel->setData(vindex, QBrush(colour), Qt::BackgroundRole);
    deviceListModel->item(index)->setBackground(QBrush(colour));
    emit colourChanged();

 }


 /* getDeviceList
  * returns a pointer to a copy of the current devicelist
  */
 std::vector<BluetoothDeviceListItem*> *Bluetoothconfig::getDeviceList(){

     std::vector<BluetoothDeviceListItem*> *newDeviceList = new std::vector<BluetoothDeviceListItem*> ;
     newDeviceList->reserve(deviceList.size());
     BluetoothDeviceListItem* item;


     for(size_t i = 0; i < deviceList.size(); i++) {

         item = (BluetoothDeviceListItem*)deviceList.at(i);
         BluetoothDeviceListItem* newDevice = new BluetoothDeviceListItem(item->getBTAddress(), item->getName(), item->getState());
         newDeviceList->push_back(newDevice);
     }


     return newDeviceList;
 }


 /* setDeviceList
  * sets a new device list and saves the updates to the config file
  */
 void Bluetoothconfig::setDeviceList(std::vector<BluetoothDeviceListItem*> newDeviceList)
 {

     this->deviceList.clear();
     this->deviceList.insert(this->deviceList.end(), newDeviceList.begin(), newDeviceList.end());
     this->getActiveDeviceList();
     writeFile();

     emit deviceListChanged();
 }
