# Supplementary material for: ARDebug: An Augmented Reality Tool for Analysing and Debugging Swarm Robotic Systems
Source: Front Robot AI. 2018 Jul 24;5:87. doi: 10.3389/frobt.2018.00087 (PMC7805932; doi:10.3389/frobt.2018.00087)
Supplement: Supplementary file 1 [file Data_Sheet_1.ZIP › yorkrobotlab-ardebug-93b24cd/Application/Networking/Bluetooth/bluetoothdevicelistitem.h]

#ifndef BLUETOOTHDEVICELISTITEM_H
#define BLUETOOTHDEVICELISTITEM_H

#include <QBluetoothAddress>

class BluetoothDeviceListItem
{
private:
    QBluetoothAddress bt_address;
    QString name;
    bool state;

public:
    QString getName();
    QString getBTAddress();
    BluetoothDeviceListItem(QString addr, QString name, bool state);
    BluetoothDeviceListItem(QBluetoothAddress addr, QString name, bool state);
    bool getState();
    void setState(bool state);

};

#endif // BLUETOOTHDEVICELISTITEM_H
