# Supplementary material for: ARDebug: An Augmented Reality Tool for Analysing and Debugging Swarm Robotic Systems
Source: Front Robot AI. 2018 Jul 24;5:87. doi: 10.3389/frobt.2018.00087 (PMC7805932; doi:10.3389/frobt.2018.00087)
Supplement: Supplementary file 1 [file Data_Sheet_1.ZIP › yorkrobotlab-ardebug-93b24cd/Application/UI/chartdialog.h]

#ifndef CHARTDIALOG_H
#define CHARTDIALOG_H


#include <QObject>
#include <QDialog>
#include <QListView>
#include <QStandardItemModel>
#include <QLineEdit>
#include <QMessageBox>
#include <QPushButton>
#include "../DataModel/datamodel.h"
#include <QString>
#include <QtCharts/QChartView>


class Chartdialog : public QDialog
{
private:
    Q_OBJECT
public:
    explicit Chartdialog(DataModel* data);
    ~Chartdialog();
private:
    DataModel* data;
    QtCharts::QChart *chart;
    QString current_dataset;
    void updateDiagram();


private slots:


public slots:
    void newDataSelected(const QString &);
    void dataChanged(bool);


};


#endif // CHARTDIALOG_H
