# Supplementary material for: ARDebug: An Augmented Reality Tool for Analysing and Debugging Swarm Robotic Systems
Source: Front Robot AI. 2018 Jul 24;5:87. doi: 10.3389/frobt.2018.00087 (PMC7805932; doi:10.3389/frobt.2018.00087)
Supplement: Supplementary file 1 [file Data_Sheet_1.ZIP › yorkrobotlab-ardebug-93b24cd/Application/UI/mainwindow.ui]

<?xml version="1.0" encoding="UTF-8"?>
<ui version="4.0">
 <class>MainWindow</class>
 <widget class="QMainWindow" name="MainWindow">
  <property name="enabled">
   <bool>true</bool>
  </property>
  <property name="geometry">
   <rect>
    <x>0</x>
    <y>0</y>
    <width>1058</width>
    <height>913</height>
   </rect>
  </property>
  <property name="windowTitle">
   <string>ARDebug</string>
  </property>
  <widget class="QWidget" name="centralWidget">
   <layout class="QVBoxLayout" name="verticalLayout">
    <item>
     <widget class="QSplitter" name="splitter_2">
      <property name="orientation">
       <enum>Qt::Vertical</enum>
      </property>
      <widget class="QSplitter" name="splitter">
       <property name="sizePolicy">
        <sizepolicy hsizetype="Expanding" vsizetype="Expanding">
         <horstretch>0</horstretch>
         <verstretch>6</verstretch>
        </sizepolicy>
       </property>
       <property name="orientation">
        <enum>Qt::Horizontal</enum>
       </property>
       <widget class="QTabWidget" name="visualiserTabWidget">
        <property name="sizePolicy">
         <sizepolicy hsizetype="Expanding" vsizetype="Expanding">
          <horstretch>4</horstretch>
          <verstretch>4</verstretch>
         </sizepolicy>
        </property>
        <property name="minimumSize">
         <size>
          <width>0</width>
          <height>200</height>
         </size>
        </property>
        <property name="currentIndex">
         <number>-1</number>
        </property>
       </widget>
       <widget class="QSplitter" name="splitter_3">
        <property name="orientation">
         <enum>Qt::Vertical</enum>
        </property>
        <widget class="QTabWidget" name="robotTabWidget">
         <property name="sizePolicy">
          <sizepolicy hsizetype="Expanding" vsizetype="Expanding">
           <horstretch>0</horstretch>
           <verstretch>1</verstretch>
          </sizepolicy>
         </property>
         <property name="baseSize">
          <size>
           <width>350</width>
           <height>0</height>
          </size>
         </property>
         <property name="currentIndex">
          <number>0</number>
         </property>
         <widget class="QWidget" name="robotTab">
          <attribute name="title">
           <string>Robots</string>
          </attribute>
          <layout class="QVBoxLayout" name="verticalLayout_4">
           <item>
            <widget class="QListView" name="robotList">
             <property name="sizePolicy">
              <sizepolicy hsizetype="Expanding" vsizetype="Expanding">
               <horstretch>0</horstretch>
               <verstretch>0</verstretch>
              </sizepolicy>
             </property>
            </widget>
           </item>
          </layout>
         </widget>
         <widget class="QWidget" name="networkTab">
          <attribute name="title">
           <string>Network</string>
          </attribute>
          <layout class="QVBoxLayout" name="verticalLayout_3">
           <item>
            <layout class="QFormLayout" name="formLayout_6">
             <item row="0" column="1">
              <widget class="QLineEdit" name="networkPortBox">
               <property name="sizePolicy">
                <sizepolicy hsizetype="Preferred" vsizetype="Preferred">
                 <horstretch>0</horstretch>
                 <verstretch>0</verstretch>
                </sizepolicy>
               </property>
               <property name="text">
                <string>8888</string>
               </property>
              </widget>
             </item>
             <item row="0" column="0">
              <widget class="QLabel" name="label_18">
               <property name="text">
                <string>Port Number</string>
               </property>
              </widget>
             </item>
            </layout>
           </item>
           <item>
            <widget class="QPushButton" name="networkListenButton">
             <property name="sizePolicy">
              <sizepolicy hsizetype="Preferred" vsizetype="Fixed">
               <horstretch>0</horstretch>
               <verstretch>0</verstretch>
              </sizepolicy>
             </property>
             <property name="text">
              <string>Start Listening</string>
             </property>
            </widget>
           </item>
          </layout>
         </widget>
         <widget class="QWidget" name="bluetoothTab">
          <attribute name="title">
           <string>Bluetooth</string>
          </attribute>
          <layout class="QVBoxLayout" name="verticalLayout_10">
           <item>
            <layout class="QVBoxLayout" name="verticalLayout_9">
             <item>
              <widget class="QListView" name="bluetoothlist">
               <property name="sizePolicy">
                <sizepolicy hsizetype="Preferred" vsizetype="Preferred">
                 <horstretch>0</horstretch>
                 <verstretch>0</verstretch>
                </sizepolicy>
               </property>
              </widget>
             </item>
             <item>
              <widget class="QPushButton" name="bluetoothListenButton">
               <property name="text">
                <string>Connect all</string>
               </property>
              </widget>
             </item>
             <item>
              <widget class="QPushButton" name="bluetoothDisconnectAllButton">
               <property name="text">
                <string>Disconnect all</string>
               </property>
              </widget>
             </item>
             <item>
              <widget class="QPushButton" name="bluetoothConfigButton">
               <property name="text">
                <string>Device Management</string>
               </property>
              </widget>
             </item>
            </layout>
           </item>
          </layout>
         </widget>
        </widget>
        <widget class="QWidget" name="chartWidget" native="true">
         <property name="sizePolicy">
          <sizepolicy hsizetype="Preferred" vsizetype="Preferred">
           <horstretch>0</horstretch>
           <verstretch>4</verstretch>
          </sizepolicy>
         </property>
         <property name="minimumSize">
          <size>
           <width>100</width>
           <height>150</height>
          </size>
         </property>
        </widget>
       </widget>
      </widget>
      <widget class="QTabWidget" name="detailTabWidget">
       <property name="sizePolicy">
        <sizepolicy hsizetype="Expanding" vsizetype="Expanding">
         <horstretch>0</horstretch>
         <verstretch>0</verstretch>
        </sizepolicy>
       </property>
       <property name="currentIndex">
        <number>0</number>
       </property>
       <widget class="QWidget" name="consoleTab">
        <attribute name="title">
         <string>Console</string>
        </attribute>
        <layout class="QVBoxLayout" name="verticalLayout_5">
         <item>
          <widget class="QPlainTextEdit" name="consoleText"/>
         </item>
        </layout>
       </widget>
       <widget class="QWidget" name="customDataTab">
        <attribute name="title">
         <string>Data Visualisation</string>
        </attribute>
        <layout class="QVBoxLayout" name="verticalLayout_7">
         <item>
          <widget class="QTableWidget" name="customDataTable"/>
         </item>
        </layout>
       </widget>
      </widget>
     </widget>
    </item>
   </layout>
  </widget>
 </widget>
 <layoutdefault spacing="6" margin="11"/>
 <resources/>
 <connections/>
</ui>
