# Supplementary material for: ARDebug: An Augmented Reality Tool for Analysing and Debugging Swarm Robotic Systems
Source: Front Robot AI. 2018 Jul 24;5:87. doi: 10.3389/frobt.2018.00087 (PMC7805932; doi:10.3389/frobt.2018.00087)
Supplement: Supplementary file 1 [file Data_Sheet_1.ZIP › yorkrobotlab-ardebug-93b24cd/Application/Visualiser/visconfig.cpp]

/* visConfig.cpp
 *
 * This class encapsulates a visualiser configuration.
 *
 * (C) Alistair Jewers Feb 2017
 */

#include "visconfig.h"
#include <QListWidgetItem>

/* Constructor
 * Initialises the element list
 */
VisConfig::VisConfig() {
    elements.reserve(5);
}

/* Destructor
 * Release all memory
 */
VisConfig::~VisConfig(void) {
    for (size_t i = 0; i < elements.size(); i++) {
        delete elements[i];
    }
    elements.clear();
}

/* populateSettingsList
 * Fills the settings list widget based on the current configuration.
 */
void VisConfig::populateSettingsList(QListWidget *list) {
    list->clear();

    for (size_t i = 0; i < elements.size(); i++) {
        VisElement* element = elements.at(i);

        QListWidgetItem* item = new QListWidgetItem;
        item->setData(Qt::CheckStateRole, element->isEnabled() ? Qt::Checked : Qt::Unchecked);
        item->setData(Qt::UserRole, QVariant::fromValue<VisElement*>(element));
        list->addItem(item);
    }
}
