# Supplementary material for: ARDebug: An Augmented Reality Tool for Analysing and Debugging Swarm Robotic Systems
Source: Front Robot AI. 2018 Jul 24;5:87. doi: 10.3389/frobt.2018.00087 (PMC7805932; doi:10.3389/frobt.2018.00087)
Supplement: Supplementary file 1 [file Data_Sheet_1.ZIP › yorkrobotlab-ardebug-93b24cd/Application/Visualiser/visconfig.h]

#ifndef VISCONFIG_H
#define VISCONFIG_H

#include <vector>
#include "viselement.h"

#include <QListWidget>

class VisConfig
{
public:
    std::vector<VisElement*> elements;

    VisConfig(void);
    ~VisConfig(void);

    void populateSettingsList(QListWidget* list);
};

#endif // VISCONFIG_H
