# Supplementary material for: ARDebug: An Augmented Reality Tool for Analysing and Debugging Swarm Robotic Systems
Source: Front Robot AI. 2018 Jul 24;5:87. doi: 10.3389/frobt.2018.00087 (PMC7805932; doi:10.3389/frobt.2018.00087)
Supplement: Supplementary file 1 [file Data_Sheet_1.ZIP › yorkrobotlab-ardebug-93b24cd/Application/Visualiser/visposition.h]

#ifndef VISPOSITION_H
#define VISPOSITION_H

#include "viselement.h"

class VisPosition : public VisElement
{
public:
    VisPosition(void);

    virtual QString toString(void);

    virtual void render(QWidget* widget, QPainter* painter, RobotData *robot, bool selected, QRectF rect);

    virtual QDialog* getSettingsDialog(void);
};

#endif // VISPOSITION_H
