# Supplementary material for: ARDebug: An Augmented Reality Tool for Analysing and Debugging Swarm Robotic Systems
Source: Front Robot AI. 2018 Jul 24;5:87. doi: 10.3389/frobt.2018.00087 (PMC7805932; doi:10.3389/frobt.2018.00087)
Supplement: Supplementary file 1 [file Data_Sheet_1.ZIP › yorkrobotlab-ardebug-93b24cd/Application/Visualiser/vistext.h]

#ifndef VISID_H
#define VISID_H

#include "viselement.h"

class VisText : public VisElement
{
public:
    VisText();
    ~VisText();

    virtual void render(QWidget* widget, QPainter* painter, RobotData *robot, bool selected, QRectF rect);

    void setText(QString newText);
    QString getText();

    void addLine(QString newLine);
    void resetText();

private:
    QString text;
};

#endif // VISID_H
