# Supplementary material for: ARDebug: An Augmented Reality Tool for Analysing and Debugging Swarm Robotic Systems
Source: Front Robot AI. 2018 Jul 24;5:87. doi: 10.3389/frobt.2018.00087 (PMC7805932; doi:10.3389/frobt.2018.00087)
Supplement: Supplementary file 1 [file Data_Sheet_1.ZIP › yorkrobotlab-ardebug-93b24cd/Application/Visualiser/visualiser.h]

#ifndef VISUALISER_H
#define VISUALISER_H

#include "../DataModel/datamodel.h"
#include "visconfig.h"
#include "../Core/util.h"
#include "vistext.h"

#include <QWidget>
#include <QImage>
#include <QPainter>
#include <QTimer>
#include <QMouseEvent>
#include <QMutex>

#include <opencv2/opencv.hpp>

#include "Application/Tracking/camerathread.h"

class Visualiser : public QWidget
{
    Q_OBJECT
public:
    VisConfig config;

    Visualiser(DataModel* dataModelRef, ARCameraThread* cameraThread);

    QSize minimumSizeHint () const { return QSize(200, 200); }

    void checkFrameSize(void);

public slots:
    void refreshVisualisation();
    void newVideoFrame(cv::Mat& image);

signals:
    void frameSizeChanged(int width, int height);
    void robotSelectedInVisualiser(QString id);

protected:
    void paintEvent(QPaintEvent*);
    void resizeEvent(QResizeEvent*);

    void mousePressEvent(QMouseEvent*);

    void renderSingleRobot(RobotData* robot, bool selected, QPainter& painter, double xOffset, double yOffset, double width, double height);
    DataModel* dataModelRef;

    Vector2D click;

    QImage backgroundImage;

    ARCameraThread* cameraThread;

    VisText* textVis;
};

#endif // VISUALISER_H
