# Supplementary material for: ARDebug: An Augmented Reality Tool for Analysing and Debugging Swarm Robotic Systems
Source: Front Robot AI. 2018 Jul 24;5:87. doi: 10.3389/frobt.2018.00087 (PMC7805932; doi:10.3389/frobt.2018.00087)
Supplement: Supplementary file 1 [file Data_Sheet_1.ZIP › yorkrobotlab-ardebug-93b24cd/RobotAPI/debug_network.h]

/*
 * debug_network.h
 *
 * This class encapsulates networking functionality for sending packets of
 * robot data to the ARDebug application.
 *
 * (C) Alistair Jewers, Feb 2017.
 */
#ifndef DEBUG_NETWORK_H
#define DEBUG_NETWORK_H

#include <string>
#include <string.h>
#include <sys/socket.h>
#include <arpa/inet.h>
#include <unistd.h>

// Packet types
#define PACKET_TYPE_WATCHDOG            0
#define PACKET_TYPE_STATE               1
#define PACKET_TYPE_POSITION            2
#define PACKET_TYPE_PROXIMITY           3
#define PACKET_TYPE_BACKGROUND_IR       4
#define PACKET_TYPE_MSG                 5
#define PACKET_TYPE_CUSTOM              6

// Packet types as space seperated strings
#define PACKET_TYPE_STR_WATCHDOG        " 0 "
#define PACKET_TYPE_STR_STATE           " 1 "
#define PACKET_TYPE_STR_POSITION        " 2 "
#define PACKET_TYPE_STR_PROXIMITY       " 3"
#define PACKET_TYPE_STR_BACKGROUND_IR   " 4"
#define PACKET_TYPE_STR_MSG             " 5 "
#define PACKET_TYPE_STR_CUSTOM          " 6 "

class DebugNetwork 
{
public:
    DebugNetwork(void);
    ~DebugNetwork(void);

    void init(int port, std::string default_server_ip, std::string default_robot_id);
    void destroy(void);
    
    void sendData(std::string data);
    std::string getRobotID(void);

private:
    // Network variables
    bool socket_ready;
    struct sockaddr_in sock_in;
    int sockfd;

    // Robot id within the ARDebug system
    std::string robot_id;
};

#endif /* DEBUG_NETWORK_H */
